# Supplementary material for: Lineage tracing reveals photoreceptor precursor cell subpopulations that contribute to murine retinogenesis
Source: Front Cell Dev Biol. 2026 Jun 4;14:1814134. doi: 10.3389/fcell.2026.1814134 (PMC13276796; doi:10.3389/fcell.2026.1814134)
Supplement: Supplementary file 14 [file Table7.xlsx]

## Sheet: Dll1
Supplemental Table S7. qPCR analysis of lineage tracing flow samples. Related to Figure 4. Raw Ct values for Dll1/Ai9 samples with standard deviation and variance. DCt changes were assessed with one-way ANOVA and Dunnett's test comparing P6 and P8 to P4 reference.
		P4					P6					P8					Adj P Value (Dunnett's)
	Gene	Ct 1	Ct 2	Ct 3	Standard Deviation	Variance	Ct 1	Ct 2	Ct 3	Standard Deviation	Variance	Ct 1	Ct 2	Ct 3	Standard Deviation	Variance	P4 vs P6	P4 vs P8
Early Marker Genes	B2m	29.9868	30.8211	30.424	0.417313	0.17415	30.291	30.1523	30.2675	0.0742415	0.0055118	31.4633	31.8992	32.308	0.422415	0.178435	>0.9999	>0.9999
	Dll1	28.3614	28.2172	27.9943	0.184946	0.034205	28.8551	28.5818	28.5312	0.174263	0.0303677	30.8974	30.9648	30.9238	0.0340068	0.00115647	0.0033	<0.0001
	Neurog2	29.6273	29.2489	29.0679	0.285437	0.0814741	30.1949	30.2308	29.9409	0.158032	0.0249742	33.6072	33.6281	32.0887	0.882834	0.779397	0.1174	0.0036
	Asc1	24.7136	24.3306	24.6408	0.203389	0.0413671	25.1881	24.9372	24.931	0.146684	0.0215162	28.113	27.7112	27.6677	0.245518	0.0602793	0.0157	<0.0001
	Hes5	25.8857	25.9929	26.2103	0.165369	0.027347	27.8831	27.562	27.5003	0.205546	0.0422493	30.1122	29.8366	29.6852	0.2165	0.0468722	<0.0001	<0.0001
	Crym	28.4377	28.8623	28.4833	0.233125	0.0543475	27.1246	27.1238	26.8755	0.1436	0.0206209	26.2153	26.4439	26.3352	0.114334	0.0130722	0.0001	<0.0001
	Tspan15	26.085	25.4325	26.4568	0.518532	0.268876	26.7315	26.1533	26.716	0.329461	0.108544	27.6721	27.2536	26.8688	0.401736	0.161392	0.1419	0.7843
	Cnp	29.2191	29.0854	29.509	0.21653	0.0468852	29.2619	28.4584	28.0977	0.595991	0.355205	29.873	29.8956	29.9631	0.0468918	0.00219884	0.2495	0.054
	Rlbp1	30.6984	30.4068	30.7531	0.186169	0.0346589	28.7435	28.613	28.3021	0.226743	0.0514125	27.7635	27.5273	27.6896	0.120828	0.0145993	<0.0001	<0.0001
	Pon2	29.061	28.9699	UNDETERMINED	16.7522	280.635	28.8533	29.18	29.2719	0.219972	0.0483875	30.1037	29.5976	29.5325	0.312668	0.0977613	0.4416	0.0331
	Ccnd1	30.4138	29.8247	30.1613	0.29552	0.0873321	29.8551	29.6472	29.8252	0.112379	0.012629	32.9982	33.2599	33.779	0.397443	0.157961	0.6788	0.0006
	Dkk3	24.974	25.2558	25.2341	0.156798	0.0245856	26.5822	26.03	26.2088	0.281766	0.0793922	28.2159	27.9765	27.7746	0.220932	0.048811	0.0008	0.0006
	Rgs16	25.737	26.1241	26.4598	0.361712	0.130836	26.7945	26.3645	26.5266	0.217154	0.0471557	29.1741	28.9848	28.7252	0.225342	0.0507792	0.0551	0.0016
	Gad1	UNDETERMINED	UNDETERMINED	UNDETERMINED	0	0	35.7322	UNDETERMINED	35.884	20.674	427.413	35.8416	UNDETERMINED	UNDETERMINED	20.6932	428.208	-	-
	Stx1a	28.9516	29.1085	29.4158	0.236094	0.0557402	29.4422	29.5243	29.8961	0.241866	0.0584991	31.4402	31.2921	32.065	0.410199	0.168263	0.0762	0.0153
	Pax6	28.5275	28.9865	29.0127	0.272904	0.0744765	26.5203	27.1398	26.6204	0.332535	0.11058	29.6351	31.114	30.6171	0.752567	0.566357	0.0061	0.926
Intermediate Marker Genes	B2m	29.6774	29.474	29.4296	0.132124	0.0174569	30.0932	30.4732	29.734	0.369626	0.136623	31.199	30.7323	31.4684	0.372464	0.13873	>0.9999	>0.9999
	Neurod4	28.9596	28.2059	28.4476	0.384823	0.148089	28.726	28.4365	28.3719	0.188582	0.035563	29.4254	29.5115	28.9418	0.307116	0.0943204	0.0901	0.0248
	Robo2	31.992	31.5989	30.4374	0.80831	0.653365	32.3357	30.67	31.1689	0.854863	0.730791	33.2787	33.4183	32.0743	0.738985	0.5461	0.6582	0.9989
	Tubb2b	25.7379	25.9981	25.5742	0.213779	0.0457015	25.6855	26.1829	25.8045	0.2597	0.067444	26.5165	26.4546	26.2512	0.138774	0.0192583	0.067	0.0024
	Tubb3	24.2082	23.9483	24.1383	0.134503	0.0180909	24.8287	24.9754	24.9879	0.0885048	0.0078331	26.4011	26.8314	26.0251	0.403462	0.162782	0.3978	0.0229
	Dll3	26.8396	26.8784	26.9003	0.0307314	0.000944421	28.5949	28.6048	28.5522	0.0279696	0.000782297	31.1621	30.613	30.7363	0.28807	0.0829843	0.0003	<0.0001
	Vxn	27.0479	27.1322	27.056	0.0465025	0.00216249	28.1236	28.0999	28.3164	0.11874	0.0140991	29.3429	28.9708	28.5563	0.393485	0.154831	0.061	0.3408
	Trib2	24.4378	24.2862	24.5913	0.152572	0.0232783	25.3106	24.9807	25.3196	0.193095	0.0372858	25.9378	25.7228	25.9665	0.133178	0.0177363	0.3153	0.3908
	Igfb2	27.3245	27.7246	27.2409	0.258531	0.0668384	28.1788	27.7282	28.1869	0.262502	0.0689075	29.5011	29.3941	29.0956	0.210116	0.0441488	0.9856	0.3096
	Cmfm7	28.6444	28.1113	28.0185	0.337746	0.114073	29.7356	29.6318	29.4861	0.125362	0.0157156	31.015	31.6006	31.9237	0.460613	0.212165	0.0506	0.0018
	Abca4	31.1468	31.1361	30.9924	0.0862357	0.0074366	30.8545	30.6952	30.8131	0.0826672	0.00683386	28.0234	27.8857	27.9739	0.0697213	0.00486106	<0.0001	<0.0001
	Cadm3	25.8799	25.3437	25.3	0.322893	0.10426	26.1323	25.963	25.5122	0.320519	0.102733	26.0472	25.886	25.9468	0.0813936	0.00662492	0.5544	0.0033
	Fabp7	23.6633	23.3206	23.0486	0.308008	0.0948688	24.2806	24.2789	24.5681	0.166511	0.027726	25.8053	26.0874	25.5059	0.290782	0.0845544	0.1295	0.0133
	Crx	24.5419	24.9526	24.9627	0.240083	0.0576399	23.7881	24.59	24.6504	0.481363	0.23171	23.502	24.0161	23.8357	0.260806	0.06802	0.0174	0.0002
	Mitf	UNDETERMINED	UNDETERMINED	35.5615	20.5315	421.541	35.4071	UNDETERMINED	35.7168	20.5323	421.574	35.578	UNDETERMINED	35.2583	20.4493	418.175	0.2439	0.0344
	Pou4f1	UNDETERMINED	33.9376	34.2276	19.6781	387.229	UNDETERMINED	34.365	32.9806	19.4533	378.431	UNDETERMINED	38.3132	35.5595	21.3696	456.661	0.689	0.5748
Late Marker Genes	B2m	29.8363	29.5172	29.325	0.258249	0.0666924	29.0352	29.139	28.4993	0.343292	0.117849	30.675	30.1265	30.5329	0.284683	0.0810443	>0.9999	>0.9999
	Prom1	28.0675	28.1204	28.1481	0.0409566	0.00167745	26.4148	26.4985	26.1276	0.194532	0.0378428	25.3649	25.2588	25.1792	0.093151	0.00867711	<0.0001	<0.0001
	Ccdc136	29.6107	29.047	28.7807	0.423737	0.179553	27.4795	26.9485	27.1073	0.272547	0.0742821	29.7304	29.1043	28.9359	0.418612	0.175236	0.01	0.0792
	Gngt2	25.158	25.159	24.831	0.189089	0.0357548	24.3637	23.501	24.2151	0.461239	0.212742	25.9216	24.8728	25.7678	0.566369	0.320774	0.5404	0.4487
	Prdm1	UNDETERMINED	33.4714	34.8909	19.7473	389.954	33.9681	32.6586	34.587	0.98459	0.969418	UNDETERMINED	35.1008	34.7643	20.169	406.789	0.9417	0.9821
	Nrl	29.4331	29.7836	28.8732	0.459171	0.210838	27.165	27.3939	27.1632	0.132683	0.0176048	26.0515	26.0867	26.1716	0.0617503	0.0038131	0.0012	<0.0001
	Nt5e	30.7673	31.0792	30.6373	0.227085	0.0515677	28.5312	28.4224	28.1112	0.217987	0.0475182	27.8879	27.5443	27.292	0.299102	0.0894617	0.0002	<0.0001
	Pias3	28.577	28.3653	28.4624	0.105956	0.0112267	26.6386	26.4326	26.6517	0.122902	0.0151048	26.5349	26.1965	26.3104	0.172178	0.0296452	<0.0001	<0.0001
	Prph2	28.9422	28.9505	28.9453	0.00419568	1.76037e-05	26.0786	26.3597	26.0072	0.186344	0.0347242	24.6104	24.2969	24.0808	0.266307	0.0709194	<0.0001	<0.0001
	Rho	30.5233	30.5102	30.8204	0.175417	0.0307711	26.7496	26.3129	26.125	0.320476	0.102705	22.5824	22.9759	22.107	0.435069	0.189285	<0.0001	<0.0001
	Sag	28.9121	28.7438	28.179	0.384005	0.14746	25.8266	25.391	25.4135	0.245252	0.0601488	23.3674	22.9885	22.6951	0.337091	0.11363	0.0002	<0.0001
	Dnm3	32.6596	31.6349	33.2914	0.835988	0.698876	30.5685	30.083	30.7404	0.340981	0.116268	31.1304	30.8774	30.9886	0.126785	0.0160744	0.0308	0.0024
	Snap25	27.995	27.3372	26.5296	0.733975	0.53872	25.3728	25.1831	24.9951	0.188895	0.0356811	24.7576	24.6689	24.3459	0.216677	0.0469489	0.0148	0.0001
	Rom1	26.9695	27.5463	27.2127	0.289558	0.0838438	25.4596	25.4751	25.2502	0.125582	0.0157707	23.956	24.1059	23.5	0.315573	0.0995861	0.0025	<0.0001
	Opn1sw	28.1795	27.9826	27.6879	0.24742	0.0612168	28.0607	28.0623	27.899	0.0938187	0.00880195	29.188	28.9825	28.5807	0.308895	0.095416	0.0162	0.8793
	Vsx2	27.1271	26.9947	27.2624	0.133858	0.0179179	27.2102	27.3267	27.2871	0.059281	0.00351423	24.9745	25.0266	25.166	0.0989773	0.00979651	0.0001	<0.0001

## Sheet: Neurod4
Supplemental Table S7. qPCR analysis of lineage tracing flow samples. Related to Figure 4. Raw Ct values for Neurod4/Ai9 samples with standard deviation and variance. DCt changes were assessed with one-way ANOVA and Dunnett's test comparing P6 and P8 to P4 reference.
		P4					P6					P8					Adj P Value (Dunnett's)
	Gene	Ct 1	Ct 2	Ct 3	Standard Deviation	Variance	Ct 1	Ct 2	Ct 3	Standard Deviation	Variance	Ct 1	Ct 2	Ct 3	Standard Deviation	Variance	P4 vs P6	P4 vs P8
Early Marker Genes	B2m	32.1875	33.1161	31.4346	0.84227	0.709418	31.0367	31.0744	31.5508	0.286571	0.082123	31.1627	32.6816	32.086	0.765331	0.585732	>0.9999	>0.9999
	Dll1	31.2338	29.8325	30.7616	0.712945	0.508291	30.375	29.9969	29.7809	0.300724	0.0904352	31.2238	30.8564	30.9007	0.200571	0.0402289	0.4106	0.2206
	Neurog2	30.9304	30.6534	30.3112	0.310175	0.0962083	34.8579	32.5979	33.4411	1.14205	1.30428	33.1974	34.5292	33.2022	0.767508	0.589068	0.0017	0.0047
	Asc1	27.791	28.2301	27.7993	0.251166	0.0630842	29.0114	27.8397	29.1358	0.715089	0.511352	28.7001	28.673	28.4177	0.155777	0.0242664	0.0054	0.0761
	Hes5	30.0138	29.447	29.8064	0.286744	0.0822222	30.1895	30.0699	30.7727	0.375986	0.141366	30.5505	30.1012	30.2929	0.225473	0.0508379	0.0011	0.027
	Crym	30.6371	30.6348	31.514	0.506901	0.256949	30.3022	29.9676	31.3455	0.718667	0.516482	29.1124	28.7835	29.4031	0.31	0.0960998	0.3196	0.0214
	Tspan15	28.3372	28.227	28.4279	0.100627	0.0101258	27.6983	26.8057	28.3701	0.784801	0.615912	27.7043	27.32	28.2198	0.451481	0.203835	0.6934	0.7023
	Cnp	31.1706	31.5034	31.1863	0.187791	0.0352656	31.7906	31.1643	31.8132	0.368307	0.13565	32.0937	30.9636	31.9376	0.612399	0.375033	0.0157	0.1874
	Rlbp1	32.7936	33.4156	32.3246	0.54731	0.299548	31.0183	30.7372	30.9618	0.148676	0.0221046	29.2383	29.4906	29.769	0.265446	0.0704617	0.0373	<0.0001
	Pon2	32.0278	32.9537	31.514	0.729636	0.532369	32.58	33.6661	33.3441	0.557831	0.311175	31.9962	32.4601	32.1462	0.236704	0.0560289	0.0066	0.7316
	Ccnd1	30.5444	30.6165	27.5215	1.76644	3.1203	28.6114	32.8018	UNDETERMINED	17.8519	318.689	32.7257	31.7261	32.2381	0.499877	0.249877	0.3749	0.1628
	Dkk3	29.0151	28.0348	28.5358	0.490193	0.240289	29.8512	29.218	28.9788	0.45076	0.203184	29.1242	29.2476	29.086	0.084466	0.00713451	0.002	0.0526
	Rgs16	28.7188	28.7372	28.8864	0.0919631	0.00845721	28.4593	27.9365	28.7903	0.430481	0.185314	29.0094	29.0124	29.5534	0.313197	0.0980922	0.0787	0.064
	Gad1	UNDETERMINED	UNDETERMINED	UNDETERMINED	0	0	UNDETERMINED	UNDETERMINED	UNDETERMINED	0	0	UNDETERMINED	UNDETERMINED	35.7194	20.6226	425.293	-	-
	Stx1a	30.97	30.9078	29.7916	0.663122	0.439731	31.0191	29.7326	31.1945	0.798218	0.637151	31.0029	30.1037	31.9181	0.907229	0.823064	0.2248	0.4771
	Pax6	28.3917	29.2489	28.9333	0.433541	0.187958	28.8819	29.459	29.799	0.463651	0.214972	28.5431	29.9791	29.8351	0.790776	0.625326	0.0312	0.2006
Intermediate Marker Genes	B2m	32.4941	31.9232	33.5992	0.852075	0.726032	32.2524	30.9478	31.4224	0.660316	0.436017	31.8249	32.6643	32.0053	0.441843	0.195225	>0.9999	>0.9999
	Neurod4	29.8731	29.6715	29.8294	0.106084	0.0112539	29.7004	29.8363	30.2058	0.261575	0.0684214	29.4444	29.8029	30.1041	0.330271	0.109079	0.0016	0.0867
	Robo2	35.834	32.6963	33.2977	1.66534	2.77336	32.3995	32.962	33.4732	0.537079	0.288454	35.3604	35.1786	34.8314	0.268784	0.0722448	0.9815	0.1509
	Tubb2b	28.7015	28.1996	27.7929	0.455145	0.207157	27.0718	26.5629	27.189	0.332826	0.110773	27.0922	26.9771	26.9861	0.0640217	0.00409878	0.7854	0.0669
	Tubb3	27.5558	27.4047	27.1654	0.196856	0.0387523	26.5984	26.7721	26.5238	0.127411	0.0162336	27.287	27.099	27.0884	0.1117	0.0124768	0.0342	0.0952
	Dll3	30.5856	30.4427	30.1615	0.215757	0.046551	30.4013	30.785	30.4157	0.21751	0.0473107	32.3484	31.2228	31.9897	0.575012	0.330639	0.0109	0.0012
	Vxn	30.71	30.9587	30.7794	0.128329	0.0164684	30.4578	30.7148	30.8774	0.211579	0.0447658	31.663	31.1016	31.705	0.336889	0.113494	0.0041	0.0017
	Trib2	26.1698	25.9198	25.9493	0.136627	0.018667	25.3386	24.9615	24.9052	0.235668	0.0555394	25.2895	25.7178	25.1318	0.303257	0.091965	0.5548	0.7482
	Igfb2	30.4166	29.85	29.3885	0.514924	0.265147	29.6625	29.0433	29.308	0.310687	0.0965261	29.7137	29.8984	29.7001	0.110741	0.0122635	0.1502	0.3537
	Cmfm7	31.7809	31.2232	30.5233	0.630141	0.397078	32.3446	30.9829	31.8374	0.688199	0.473617	32.9623	31.7204	31.8501	0.682614	0.465962	0.0381	0.0564
	Abca4	32.6779	31.9397	32.1457	0.380911	0.145093	29.6941	29.2019	29.1611	0.296645	0.0879983	27.6684	27.659	27.7702	0.0616363	0.00379903	0.0004	<0.0001
	Cadm3	27.5884	27.2078	26.9801	0.307307	0.0944379	26.65	26.2876	26.2635	0.21655	0.0468941	26.4173	26.3937	26.133	0.157774	0.0248925	0.33	0.1082
	Fabp7	25.3871	25.8508	25.2615	0.310394	0.0963444	25.3757	25.0505	24.9787	0.211513	0.0447378	25.1269	25.0721	24.8797	0.129851	0.0168614	0.0114	0.9766
	Crx	25.6477	25.1829	25.4403	0.232827	0.0542083	23.9561	23.7238	23.8447	0.116161	0.0134933	23.3422	23.38	23.2389	0.0730176	0.00533157	0.0216	<0.0001
	Mitf	UNDETERMINED	UNDETERMINED	UNDETERMINED	0	0	35.0799	UNDETERMINED	35.3556	20.3334	413.449	UNDETERMINED	34.2361	UNDETERMINED	19.7662	390.703	-	-
	Pou4f1	35.3207	35.4245	UNDETERMINED	20.4225	417.077	34.8886	33.2253	34.4961	0.869401	0.755859	33.2717	UNDETERMINED	33.5472	19.2894	372.082	0.9966	0.1297
Late Marker Genes	B2m	32.6499	31.6784	32.6644	0.565133	0.319375	31.5501	31.5521	31.9508	0.230794	0.0532658	31.499	32.259	33.0022	0.751642	0.564965	>0.9999	>0.9999
	Prom1	27.7433	27.557	27.8817	0.162946	0.0265516	25.3083	25.2203	25.0129	0.151681	0.0230073	24.5303	24.2652	24.0821	0.225343	0.0507794	<0.0001	<0.0001
	Ccdc136	28.1377	28.6593	27.7661	0.448712	0.201342	27.0219	27.0095	26.7995	0.12496	0.015615	27.2046	27.0277	26.977	0.119503	0.0142809	0.0671	0.0067
	Gngt2	24.5294	24.4768	24.4225	0.053455	0.00285744	23.9415	23.4735	24.2565	0.393986	0.155225	24.0335	23.5184	24.7324	0.60931	0.371259	0.9773	0.6058
	Prdm1	35.6644	UNDETERMINED	34.2612	20.198	407.959	35.3011	33.8825	35.3018	0.819273	0.671208	34.6025	33.9347	33.4765	0.566239	0.320627	0.6929	0.402
	Nrl	28.9981	29.0131	28.8685	0.0795006	0.00632034	26.6288	26.8789	26.1882	0.349687	0.122281	25.7821	26.1058	25.3537	0.377289	0.142347	0.0007	<0.0001
	Nt5e	29.5786	29.336	29.3052	0.149735	0.0224206	27.12	26.6264	26.917	0.248061	0.0615343	26.3638	25.7468	23.135	1.71401	2.93782	0.1065	0.0037
	Pias3	28.256	27.7685	28.1963	0.265883	0.070694	26.0471	25.9986	25.9096	0.0697727	0.00486823	25.195	24.7989	25.2469	0.245028	0.0600387	0.0003	<0.0001
	Prph2	26.7951	26.8732	27.1293	0.174825	0.0305639	24.1514	24.7954	23.8037	0.503206	0.253217	22.9921	23.1408	23.597	0.315192	0.0993461	0.0008	<0.0001
	Rho	27.6125	26.8688	27.6409	0.437828	0.191693	23.8764	23.7303	23.6706	0.105897	0.0112142	21.8924	22.1163	21.8213	0.153953	0.0237015	<0.0001	<0.0001
	Sag	26.7829	26.0623	26.5776	0.371265	0.137838	23.1734	23.1145	23.0555	0.0589216	0.00347176	22.3375	21.7048	21.9588	0.318405	0.101382	<0.0001	<0.0001
	Dnm3	32.0438	31.2988	31.6537	0.372644	0.138864	30.8888	30.5614	30.6298	0.172702	0.0298258	30.0042	29.5882	29.964	0.229466	0.0526547	0.3107	0.0004
	Snap25	27.1814	26.6979	26.8569	0.246428	0.0607268	24.9878	24.6635	24.841	0.162374	0.0263652	23.9339	23.9099	23.6697	0.14612	0.0213511	0.0002	<0.0001
	Rom1	25.599	25.8314	25.4512	0.191651	0.0367302	23.0054	22.9934	22.7604	0.138132	0.0190804	22.2954	22.459	22.315	0.0893164	0.00797742	<0.0001	<0.0001
	Opn1sw	28.0458	27.978	28.1842	0.105077	0.0110411	28.0012	27.9778	27.2503	0.426942	0.18228	27.3822	27.7203	27.3506	0.20493	0.0419963	0.3377	0.1162
	Vsx2	32.9751	32.8948	32.8381	0.0688382	0.00473869	27.6697	27.6147	27.3173	0.189597	0.035947	27.1376	27.4373	27.1525	0.168887	0.0285228	<0.0001	<0.0001

## Sheet: Prom1
Supplemental Table S7. qPCR analysis of lineage tracing flow samples. Related to Figure 4. Raw Ct values for Prom1/Ai9 samples with standard deviation and variance. DCt changes were assessed with one-way ANOVA and Dunnett's test comparing P6 and P8 to P4 reference.
		P4					P6					P8					Adj P Value (Dunnett's)
	Gene	Ct 1	Ct 2	Ct 3	Standard Deviation	Variance	Ct 1	Ct 2	Ct 3	Standard Deviation	Variance	Ct 1	Ct 2	Ct 3	Standard Deviation	Variance	P4 vs P6	P4 vs P8
Early Marker Genes	B2m	32.2411	33.5912	32.4738	0.721738	0.520906	32.5348	32.6892	32.8111	0.138437	0.0191647	33.3002	33.2845	34.607	0.759042	0.576145	>0.9999	>0.9999
	Dll1	31.808	31.2527	30.7227	0.542675	0.294496	32.8393	31.4158	31.6244	0.768726	0.59094	32.5398	34.1232	32.2415	1.0113	1.02274	0.4243	0.4588
	Neurog2	34.4123	33.0453	33.7177	0.683501	0.467174	35.4166	36.6584	33.7066	1.48208	2.19657	UNDETERMINED	34.7127	35.5647	20.2918	411.757	0.2019	0.8639
	Asc1	29.0081	29.5247	28.948	0.317064	0.10053	30.0504	30.2997	30.5217	0.235781	0.0555926	32.9299	32.4356	32.1118	0.412008	0.16975	0.0071	0.0002
	Hes5	29.9425	30.1139	29.3286	0.4129	0.170486	31.3547	30.9097	31.3882	0.267128	0.0713573	32.4389	32.47	33.1204	0.384823	0.148089	0.0038	0.0011
	Crym	30.3366	30.8175	29.2568	0.799299	0.638878	30.7825	30.459	29.716	0.546855	0.29905	30.9381	31.1851	30.804	0.193315	0.0373706	0.7904	0.9506
	Tspan15	29.605	29.7588	29.0933	0.348418	0.121395	29.7151	30.1131	29.5892	0.273475	0.0747888	30.4368	29.9854	31.3271	0.68272	0.466106	0.4989	0.9146
	Cnp	31.1146	31.6472	30.7438	0.454132	0.206236	32.5542	31.7611	32.2415	0.399474	0.15958	33.3869	32.2789	35.1298	1.43721	2.06557	0.2958	0.156
	Rlbp1	30.9278	31.9665	30.771	0.649705	0.422117	29.9295	31.7229	30.3478	0.938263	0.880337	31.3017	31.2098	30.6145	0.373089	0.139195	0.6456	0.152
	Pon2	31.9375	31.3968	31.8327	0.286773	0.0822388	32.2643	32.1595	32.3981	0.119612	0.0143069	32.7976	33.4551	32.5618	0.46291	0.214286	0.0864	0.5579
	Ccnd1	31.439	30.3804	30.2139	0.664461	0.441508	32.0682	31.2317	32.2782	0.553612	0.306487	30.2792	UNDETERMINED	UNDETERMINED	17.4817	305.609	0.109	0.2115
	Dkk3	28.9442	29.458	28.3617	0.548522	0.300877	29.8123	30.3048	29.7489	0.304268	0.0925792	30.8379	30.6435	30.7917	0.101529	0.0103082	0.0168	0.0465
	Rgs16	30.6917	30.8296	29.9015	0.500809	0.250809	31.3924	30.7566	30.6608	0.397607	0.158091	32.5665	32.0844	32.1537	0.260663	0.0679452	0.2314	0.0744
	Gad1	UNDETERMINED	UNDETERMINED	UNDETERMINED	0	0	UNDETERMINED	UNDETERMINED	35.0257	20.2221	408.932	UNDETERMINED	UNDETERMINED	UNDETERMINED	0	0	-	-
	Stx1a	UNDETERMINED	32.4401	32.2242	18.6673	348.468	33.7323	33.086	33.4975	0.327114	0.107004	32.4053	UNDETERMINED	32.8264	18.8319	354.642	0.017	0.1242
	Pax6	30.4408	31.035	31.1718	0.388629	0.151033	32.2607	31.5131	31.8412	0.37475	0.140437	35.5672	35.0434	35.3662	0.264227	0.0698161	0.0157	<0.0001
Intermediate Marker Genes	B2m	32.0348	32.1263	32.4726	0.230913	0.0533208	31.5333	31.7283	31.637	0.0975717	0.00952024	31.6795	32.2778	32.4845	0.418076	0.174788	>0.9999	>0.9999
	Neurod4	32.6613	32.2266	31.5718	0.548427	0.300772	31.6786	31.4753	32.424	0.499509	0.249509	32.816	32.7772	32.7026	0.0576053	0.00331837	0.6518	0.1712
	Robo2	35.9781	UNDETERMINED	35.2928	20.577	423.413	UNDETERMINED	35.4384	35.1045	20.3647	414.719	UNDETERMINED	UNDETERMINED	35.2113	20.3293	413.279	0.8228	0.7142
	Tubb2b	29.0985	28.6863	28.1413	0.480134	0.230529	28.8835	29.3629	28.678	0.351446	0.123514	29.0063	28.7229	28.3495	0.329393	0.1085	0.0514	0.9123
	Tubb3	28.9305	28.9	28.6133	0.174975	0.0306164	29.1655	28.7603	29.7569	0.501184	0.251185	28.9457	29.2171	28.9526	0.154728	0.0239406	0.0159	0.48
	Dll3	31.3463	31.5376	31.1559	0.190808	0.0364077	34.4194	32.9651	32.4698	1.01336	1.02691	35.4903	UNDETERMINED	33.8134	20.0238	400.953	0.0256	0.0126
	Vxn	31.1828	30.8163	31.2054	0.21842	0.0477071	31.9217	30.7766	31.8869	0.651283	0.42417	32.2304	33.2353	33.0168	0.528523	0.279336	0.0758	0.0076
	Trib2	28.0734	27.8388	27.834	0.136876	0.0187352	27.9536	27.7446	27.7407	0.121812	0.0148382	27.8315	28.44	27.3146	0.563332	0.317343	0.2295	0.9989
	Igfb2	29.9398	30.6057	29.8954	0.397887	0.158314	30.5127	30.2014	29.9217	0.295655	0.0874118	30.3997	31.5676	30.7409	0.600521	0.360625	0.2155	0.1141
	Cmfm7	32.0955	32.1637	32.4424	0.183747	0.0337628	34.0039	32.3411	32.2239	0.995568	0.991156	35.6813	36.8243	UNDETERMINED	20.9384	438.415	0.1715	0.0031
	Abca4	32.7596	32.7874	32.6656	0.06387	0.00407937	30.5962	30.284	30.1365	0.234714	0.0550905	28.9867	28.3283	28.5376	0.3364	0.113165	0.0002	<0.0001
	Cadm3	29.0677	27.9581	28.3344	0.564263	0.318392	27.6396	28.0299	28.114	0.253148	0.0640839	28.233	27.8819	27.9441	0.187323	0.0350898	0.9783	0.4233
	Fabp7	26.8885	26.974	27.0438	0.0777782	0.00604946	27.4936	27.195	26.9144	0.289628	0.0838843	28.1443	27.7577	27.9948	0.194942	0.0380025	0.0053	0.0014
	Crx	27.0289	26.7128	26.5192	0.257296	0.0662012	25.6048	25.2945	25.5195	0.160266	0.0256853	24.7938	24.9205	24.9251	0.0745302	0.00555475	0.0055	<0.0001
	Mitf	UNDETERMINED	UNDETERMINED	UNDETERMINED	0	0	UNDETERMINED	UNDETERMINED	UNDETERMINED	0	0	35.1652	UNDETERMINED	UNDETERMINED	20.3026	412.197	-	-
	Pou4f1	UNDETERMINED	39.6252	UNDETERMINED	22.8776	523.385	UNDETERMINED	UNDETERMINED	37.9216	21.894	479.348	33.8582	UNDETERMINED	UNDETERMINED	19.548	382.125	-	-
Late Marker Genes	B2m	32.9829	32.8107	33.224	0.207595	0.0430957	32.3983	31.9366	31.6817	0.363194	0.13191	32.2666	33.1521	32.6322	0.44498	0.198007	>0.9999	>0.9999
	Prom1	28.7486	28.6475	27.9505	0.434526	0.188813	28.059	27.2058	27.5904	0.427297	0.182583	26.8572	26.6975	26.8344	0.0863509	0.00745648	0.7905	0.0067
	Ccdc136	28.6159	27.9796	28.7569	0.414122	0.171497	29.7099	29.2342	28.5768	0.568988	0.323747	29.759	29.2725	28.9506	0.406966	0.165621	0.0074	0.0357
	Gngt2	25.9329	25.0134	25.876	0.515253	0.265485	27.1754	25.8843	26.3857	0.650925	0.423703	26.6243	26.0779	26.3315	0.273418	0.0747572	0.007	0.073
	Prdm1	UNDETERMINED	UNDETERMINED	UNDETERMINED	0	0	34.3295	35.8263	35.2019	0.751815	0.565226	UNDETERMINED	35.5532	UNDETERMINED	20.5267	421.344	-	-
	Nrl	29.3621	29.7241	29.8726	0.262567	0.0689412	27.7853	28.4604	27.9962	0.345391	0.119295	26.7734	27.5286	27.1505	0.377621	0.142598	0.1344	0.0004
	Nt5e	29.8954	29.6709	29.9504	0.148053	0.0219196	28.2514	28.182	28.2589	0.0423637	0.00179468	28.2996	26.607	27.3443	0.848649	0.720205	0.3002	0.0037
	Pias3	28.6867	27.8047	28.6158	0.490063	0.240162	27.6504	28.2842	28.2546	0.357654	0.127916	27.3189	27.047	27.2119	0.136986	0.0187652	0.0954	0.0469
	Prph2	26.1872	26.2366	27.0291	0.47247	0.223228	26.0102	25.6601	25.5835	0.22749	0.0517516	24.1195	23.5096	24.7969	0.643931	0.414647	0.7313	0.0038
	Rho	26.5002	26.9044	26.7674	0.2056	0.0422713	24.7229	24.2994	23.839	0.442058	0.195415	22.5536	21.586	24.507	1.488	2.21415	0.167	0.0056
	Sag	26.3231	25.8611	25.224	0.551869	0.30456	24.3185	24.0437	23.6573	0.332177	0.110341	23.3935	22.3656	21.7508	0.829943	0.688806	0.2603	0.0017
	Dnm3	33.5459	32.1581	32.976	0.697611	0.486662	32.2395	32.0286	33.2877	0.674374	0.45478	31.416	30.5667	31.2201	0.444682	0.197742	0.4088	0.0426
	Snap25	27.6276	27.7078	28.5677	0.521135	0.271582	25.6518	26.2967	26.1096	0.33178	0.110078	25.2707	25.085	24.6374	0.325595	0.106012	0.0489	0.0004
	Rom1	27.6987	27.8633	27.359	0.257173	0.0661381	25.1868	25.4847	25.2095	0.165881	0.0275166	24.2134	24.0821	23.2503	0.522281	0.272778	0.0058	<0.0001
	Opn1sw	27.477	27.342	27.4366	0.0692806	0.00479981	26.8436	26.6039	26.3141	0.265149	0.070304	26.477	26.6399	26.5307	0.0830056	0.00688993	0.4046	0.0119
	Vsx2	32.0701	31.6912	31.9586	0.19472	0.037916	29.7819	29.9842	31.0796	0.698206	0.487492	29.8712	29.243	29.2062	0.373795	0.139723	0.2546	0.0025
